# Supplementary material for: Mob4-dependent STRIPAK involves the chaperonin TRiC to coordinate myofibril and microtubule network growth
Source: PLoS Genet. 2022 Jun 23;18(6):e1010287. doi: 10.1371/journal.pgen.1010287 (PMC9258817; doi:10.1371/journal.pgen.1010287)
Supplement: S1 Data — (XLSX) [file pgen.1010287.s011.xlsx]

## Sheet: Fig 1C
clutch 1	sibling 1	91.922
	sibling 2	97.039
	sibling 3	90.907
	sibling 4	84.57
	sibling 5	87.24
	sibling 6	94.789
clutch 2	sibling 1	100.581
	sibling 2	91.087
	sibling 3	92.053
	sibling 4	91.438
	sibling 5	88.579
	sibling 6	93.334
clutch 3	sibling 1	91.813
	sibling 2	105.37
	sibling 3	83.516
	sibling 4	97.296
	sibling 5	96.718
	sibling 6	88.876
clutch 4	sibling 1	93.83
	sibling 2	92.453
	sibling 3	106.308
	sibling 4	83.833
	sibling 5	97.851
	sibling 6	96.129
clutch 5	sibling 1	78.018
	sibling 2	69.757
	sibling 3	82.846
	sibling 4	74.101
	sibling 5	78.18
	sibling 6	75.662
clutch 1	Homozygous 1	58.615
	Homozygous 2	65.231
	Homozygous 3	56.488
	Homozygous 4	64.435
	Homozygous 5	53.442
	Homozygous 6	65.541
clutch 2	Homozygous 1	56.667
	Homozygous 2	58.088
	Homozygous 3	51.906
	Homozygous 4	51.489
	Homozygous 5	61.381
	Homozygous 6	56.016
clutch 3	Homozygous 1	59.863
	Homozygous 2	59.697
	Homozygous 3	50.258
	Homozygous 4	49.114
	Homozygous 5	67.627
	Homozygous 6	48.309
clutch 4	Homozygous 1	63.271
	Homozygous 2	65.613
	Homozygous 3	57.109
	Homozygous 4	59.885
	Homozygous 5	63.759
	Homozygous 6	64.695
clutch 5	Homozygous 1	42.851
	Homozygous 2	38.98
	Homozygous 3	67.904
	Homozygous 4	44.523
	Homozygous 5	51.842
	Homozygous 6	46.167

## Sheet: Fig 2G
mob4-3D(+93-16)
mob4-3D(+93-16) 1	108.385
mob4-3D(+93-16) 2	115.067
mob4-3D(+93-16) 3	113.123
mob4-3D(+93-16) 4	113.213
mob4-3D(+93-16) 5	107.64
mob4-3D(+93-16) 6	110.358
control mob4-3D(+93-16) 1	78.909
control mob4-3D(+93-16) 2	76.143
control mob4-3D(+93-16) 3	75.805
control mob4-3D(+93-16) 4	79.872
control mob4-3D(+93-16) 5	83.002
control mob4-3D(+93-16) 6	82.766
mob4-ATG(-9+16)
mob4-ATG(-9+16) 1	111.835
mob4-ATG(-9+16) 2	105.46
mob4-ATG(-9+16) 3	90.411
mob4-ATG(-9+16) 4	112.667
mob4-ATG(-9+16) 5	107.361
mob4-ATG(-9+16) 6	112.515
control mob4-ATG(-9+16) 1	67.662
control mob4-ATG(-9+16) 2	70.612
control mob4-ATG(-9+16) 3	76.629
control mob4-ATG(-9+16) 4	57.382
control mob4-ATG(-9+16) 5	69.196
control mob4-ATG(-9+16) 6	73.796

## Sheet: Fig 2J
clutch 1	3dpf_mob4_-13_-13_sib1	102.944		clutch 1	3dpf_mob4_geh_-13_sib1	98.944
	3dpf_mob4_-13_-13_sib2	106.369			3dpf_mob4_geh_-13_sib2	111.304
	3dpf_mob4_-13_-13_sib3	103.588			3dpf_mob4_geh_-13_sib3	100.198
	3dpf_mob4_-13_-13_sib4	99.041			3dpf_mob4_geh_-13_sib4	102.093
	3dpf_mob4_-13_-13_sib5	111.873			3dpf_mob4_geh_-13_sib5	102.88
	3dpf_mob4_-13_-13_sib6	99.886			3dpf_mob4_geh_-13_sib6	114.773
clutch 2	3dpf_mob4_-13_-13_sib1	110.851		clutch 2	3dpf_mob4_geh_-13_sib1	113.344
	3dpf_mob4_-13_-13_sib2	109.721			3dpf_mob4_geh_-13_sib2	102.034
	3dpf_mob4_-13_-13_sib3	113.917			3dpf_mob4_geh_-13_sib3	99.06
	3dpf_mob4_-13_-13_sib4	119.804			3dpf_mob4_geh_-13_sib4	103.64
	3dpf_mob4_-13_-13_sib5	113.25			3dpf_mob4_geh_-13_sib5	100.53
	3dpf_mob4_-13_-13_sib6	111.833			3dpf_mob4_geh_-13_sib6	97.996
clutch 3	3dpf_mob4_-13_-13_sib1	111.659		clutch 3	3dpf_mob4_geh_-13_sib1	110.423
	3dpf_mob4_-13_-13_sib2	119.105			3dpf_mob4_geh_-13_sib2	112.996
	3dpf_mob4_-13_-13_sib3	116.809			3dpf_mob4_geh_-13_sib3	101.347
	3dpf_mob4_-13_-13_sib4	110.199			3dpf_mob4_geh_-13_sib4	97.42
	3dpf_mob4_-13_-13_sib5	104.529			3dpf_mob4_geh_-13_sib5	97.176
	3dpf_mob4_-13_-13_sib6	95.975			3dpf_mob4_geh_-13_sib6	100.247
clutch 4	3dpf_mob4_-13_-13_sib1	109.548		clutch 4	3dpf_mob4_geh_-13_sib1	104.383
	3dpf_mob4_-13_-13_sib2	109.903			3dpf_mob4_geh_-13_sib2	101.718
	3dpf_mob4_-13_-13_sib3	110.133			3dpf_mob4_geh_-13_sib3	98.666
	3dpf_mob4_-13_-13_sib4	110.035			3dpf_mob4_geh_-13_sib4	97.621
	3dpf_mob4_-13_-13_sib5	111.903			3dpf_mob4_geh_-13_sib5	103.069
	3dpf_mob4_-13_-13_sib6	113.941			3dpf_mob4_geh_-13_sib6	115.972
clutch 5	3dpf_mob4_-13_-13_sib1	113.735		clutch 5	3dpf_mob4_geh_-13_sib1	113.214
	3dpf_mob4_-13_-13_sib2	99.568			3dpf_mob4_geh_-13_sib2	99.229
	3dpf_mob4_-13_-13_sib3	119.289			3dpf_mob4_geh_-13_sib3	107.279
	3dpf_mob4_-13_-13_sib4	114.349			3dpf_mob4_geh_-13_sib4	101.983
	3dpf_mob4_-13_-13_sib5	118.988			3dpf_mob4_geh_-13_sib5	102.119
	3dpf_mob4_-13_-13_sib6	111.374			3dpf_mob4_geh_-13_sib6	101.579
clutch 1	3dpf_mob4_-13_-13_homo1	65.478		clutch 1	3dpf_mob4_geh_-13_homo1	46.761
	3dpf_mob4_-13_-13_homo2	74.421			3dpf_mob4_geh_-13_homo2	64.051
	3dpf_mob4_-13_-13_homo3	59.896			3dpf_mob4_geh_-13_homo3	60.695
	3dpf_mob4_-13_-13_homo4	65.444			3dpf_mob4_geh_-13_homo4	58.133
	3dpf_mob4_-13_-13_homo5	74.61			3dpf_mob4_geh_-13_homo5	68.899
	3dpf_mob4_-13_-13_homo6	68.527			3dpf_mob4_geh_-13_homo6	60.82
clutch 2	3dpf_mob4_-13_-13_homo1	70.849		clutch 2	3dpf_mob4_geh_-13_homo1	69.886
	3dpf_mob4_-13_-13_homo2	69.863			3dpf_mob4_geh_-13_homo2	69.368
	3dpf_mob4_-13_-13_homo3	68.897			3dpf_mob4_geh_-13_homo3	69.871
	3dpf_mob4_-13_-13_homo4	76.155			3dpf_mob4_geh_-13_homo4	68.245
	3dpf_mob4_-13_-13_homo5	68.731			3dpf_mob4_geh_-13_homo5	66.549
	3dpf_mob4_-13_-13_homo6	71.88			3dpf_mob4_geh_-13_homo6	64.456
clutch 3	3dpf_mob4_-13_-13_homo1	55.428		clutch 3	3dpf_mob4_geh_-13_homo1	60.864
	3dpf_mob4_-13_-13_homo2	69.66			3dpf_mob4_geh_-13_homo2	67.838
	3dpf_mob4_-13_-13_homo3	72.242			3dpf_mob4_geh_-13_homo3	59.896
	3dpf_mob4_-13_-13_homo4	66.021			3dpf_mob4_geh_-13_homo4	54.235
	3dpf_mob4_-13_-13_homo5	81.351			3dpf_mob4_geh_-13_homo5	58.081
	3dpf_mob4_-13_-13_homo6	72.47			3dpf_mob4_geh_-13_homo6	60.256
clutch 4	3dpf_mob4_-13_-13_homo1	61.356		clutch 4	3dpf_mob4_geh_-13_homo1	63.912
	3dpf_mob4_-13_-13_homo2	75.037			3dpf_mob4_geh_-13_homo2	64.283
	3dpf_mob4_-13_-13_homo3	73.095			3dpf_mob4_geh_-13_homo3	61.748
	3dpf_mob4_-13_-13_homo4	60.457			3dpf_mob4_geh_-13_homo4	70.971
	3dpf_mob4_-13_-13_homo5	70.963			3dpf_mob4_geh_-13_homo5	66.152
	3dpf_mob4_-13_-13_homo6	64.505			3dpf_mob4_geh_-13_homo6	60.225
clutch 5	3dpf_mob4_-13_-13_homo1	64.309		clutch 5	3dpf_mob4_geh_-13_homo1	71.14
	3dpf_mob4_-13_-13_homo2	63.837			3dpf_mob4_geh_-13_homo2	66.209
	3dpf_mob4_-13_-13_homo3	65.038			3dpf_mob4_geh_-13_homo3	64.1
	3dpf_mob4_-13_-13_homo4	69.212			3dpf_mob4_geh_-13_homo4	62.66
	3dpf_mob4_-13_-13_homo5	71.283			3dpf_mob4_geh_-13_homo5	63.762
	3dpf_mob4_-13_-13_homo6	72.138			3dpf_mob4_geh_-13_homo6	62.332

## Sheet: Fig 3B
clutch 1	non-transgenic	sibling 1	83.577
		sibling 2	86.171
		sibling 3	81.653
		sibling 4	79.909
		homozygous 1	54.664
		homozygous 2	57.811
		homozygous 3	55.356
		homozygous 4	50.491
	transgenic	sibling 1	95.449
		sibling 2	98.32
		sibling 3	86.859
		sibling 4	83.725
		sibling 5	88.206
		sibling 6	85.593
		sibling 7	92.9
		sibling 8	80.84
		sibling 9	98.285
		sibling 10	79.692
		sibling 11	88.087
		sibling 12	85.45
		sibling 13	90.286
		sibling 14	90.98
		homozygous 1	92.637
		homozygous 2	97.12
		homozygous 3	92.232
		homozygous 4	83.53
clutch 2	non-transgenic	sibling 1	86.803
		sibling 2	68.631
		sibling 3	91.023
		sibling 4	70.827
		homozygous 1	53.517
		homozygous 2	59.641
		homozygous 3	46.541
		homozygous 4	53
	transgenic	sibling 1	83.124
		sibling 2	94.976
		sibling 3	88.654
		sibling 4	92.216
		sibling 5	78.905
		sibling 6	80.684
		sibling 7	78.186
		sibling 8	81.013
		sibling 9	79.81
		sibling 10	84.16
		sibling 11	95.649
		homozygous 1	89.129
		homozygous 2	93.074
		homozygous 3	80.763
		homozygous 4	83.54
clutch 3	non-transgenic	sibling 1	83.866
		sibling 2	78.398
		sibling 3	94.389
		sibling 4	76.292
		homozygous 1	52.784
		homozygous 2	53.636
		homozygous 3	48.802
		homozygous 4	52.986
	transgenic	sibling 1	87.955
		sibling 2	85.497
		sibling 3	79.297
		sibling 4	94.827
		sibling 5	97.975
		sibling 6	78.223
		sibling 7	88.094
		sibling 8	82.621
		sibling 9	93.33
		sibling 10	82.553
		sibling 11	94.035
		sibling 12	80.083
		homozygous 1	100.718
		homozygous 2	91.724
		homozygous 3	90.429
		homozygous 4	87.245
clutch 4	non-transgenic	sibling 1	80.479
		sibling 2	94.405
		sibling 3	78.26
		sibling 4	88.25
		homozygous 1	51.352
		homozygous 2	58.714
		homozygous 3	53.403
		homozygous 4	54.99
	transgenic	sibling 1	97.227
		sibling 2	74.547
		sibling 3	89.907
		sibling 4	82.991
		sibling 5	95.834
		sibling 6	94.562
		sibling 7	102.274
		sibling 8	98.981
		sibling 9	84.601
		sibling 10	97.46
		homozygous 1	100.718
		homozygous 2	91.724
		homozygous 3	90.429
		homozygous 4	87.245
clutch 5	non-transgenic	sibling 1	81.872
		sibling 2	86.611
		sibling 3	87.871
		sibling 4	86.472
		homozygous 1	57.876
		homozygous 2	59.951
		homozygous 3	53.266
		homozygous 4	54.031
	transgenic	sibling 1	93.078
		sibling 2	94.392
		sibling 3	86.617
		sibling 4	84.473
		sibling 5	86.185
		sibling 6	90.198
		sibling 7	82.626
		sibling 8	91.359
		sibling 9	79.962
		sibling 10	94.386
		homozygous 1	95.424
		homozygous 2	94.919
		homozygous 3	97.624
		homozygous 4	91.934
		homozygous 5	94.965

## Sheet: Fig 5B
clutch 1	compound SIB 1	81.566		CCT3-HOM mob4-SIB 1	18.773		compound Homo 1	23.997
	compound SIB 2	88.31		CCT3-HOM mob4-SIB 2	20.447		compound Homo 2	25.44
	compound SIB 3	83.999		CCT3-HOM mob4-SIB 3	23.36		compound Homo 3	25.282
	compound SIB 4	89.096		CCT3-HOM mob4-SIB 4	21.547		compound Homo 4	23.068
				CCT3-HOM mob4-SIB 5	22.511
clutch 2				CCT3-HOM mob4-SIB 1	20.671		compound Homo 1	25.63
	compound SIB 1	91.529		CCT3-HOM mob4-SIB 2	21.428		compound Homo 2	28.02
	compound SIB 2	87.355		CCT3-HOM mob4-SIB 3	20.603		compound Homo 3	33.515
	compound SIB 3	86.783		CCT3-HOM mob4-SIB 4	18.605		compound Homo 4	28.703
	compound SIB 4	84.304		CCT3-HOM mob4-SIB 5	18.599
				CCT3-HOM mob4-SIB 6	18.35
clutch 3	compound SIB 1	80.357		CCT3-HOM mob4-SIB 1	21.135		compound Homo 1	32.153
	compound SIB 2	99.52		CCT3-HOM mob4-SIB 2	17.091		compound Homo 2	32.539
	compound SIB 3	101.022		CCT3-HOM mob4-SIB 3	20.563		compound Homo 3	36.765
	compound SIB 4	101.762		CCT3-HOM mob4-SIB 4	20.487		compound Homo 4	32.807
				CCT3-HOM mob4-SIB 5	23.14
				CCT3-HOM mob4-SIB 6	21.404
				CCT3-HOM mob4-SIB 7	21.389
				CCT3-HOM mob4-SIB 8	21.453
				CCT3-HOM mob4-SIB 9	21.042
clutch 4	compound SIB 1	100.987		CCT3-HOM mob4-SIB 1	18.692		compound Homo 1	30.122
	compound SIB 2	97.325		CCT3-HOM mob4-SIB 2	21.108		compound Homo 2	26.24
	compound SIB 3	92.1		CCT3-HOM mob4-SIB 3	21.692		compound Homo 3	28.821
	compound SIB 4	94.568		CCT3-HOM mob4-SIB 4	19.982		compound Homo 4	26.465
				CCT3-HOM mob4-SIB 5	20.057
				CCT3-HOM mob4-SIB 6	21.922
clutch 5	compound SIB 1	92.027		CCT3-HOM mob4-SIB 1	18.65		compound Homo 1	25.907
	compound SIB 2	86.227		CCT3-HOM mob4-SIB 2	21.793		compound Homo 2	28.922
	compound SIB 3	88.834		CCT3-HOM mob4-SIB 3	19.563		compound Homo 3	23.165
	compound SIB 4	90.786		CCT3-HOM mob4-SIB 4	20.484		compound Homo 4	22.827
				CCT3-HOM mob4-SIB 5	22.371
				CCT3-HOM mob4-SIB 6	18.608
				CCT3-HOM mob4-SIB 7	19.743

## Sheet: Fig 7H
clutch 1			clutch 2			clutch 3			clutch 4			clutch 5
3dpf_mob4WT_strn3WT_1	102.8		3dpf_mob4WT_strn3WT_5	104.653		3dpf_mob4WT_strn3WT_10	94.507		3dpf_mob4WT_strn3WT_14	99.596		3dpf_mob4WT_strn3WT_18	103.743
3dpf_mob4WT_strn3WT_2	91.534		3dpf_mob4WT_strn3WT_6	93.666		3dpf_mob4WT_strn3WT_11	86.037		3dpf_mob4WT_strn3WT_15	93.798		3dpf_mob4WT_strn3WT_19	104.708
3dpf_mob4WT_strn3WT_3	93.416		3dpf_mob4WT_strn3WT_7	93.193		3dpf_mob4WT_strn3WT_12	95.169		3dpf_mob4WT_strn3WT_16	99.25		3dpf_mob4WT_strn3WT_20	101.426
3dpf_mob4WT_strn3WT_4	91.208		3dpf_mob4WT_strn3WT_8	104.318		3dpf_mob4WT_strn3WT_13	93.147		3dpf_mob4WT_strn3WT_17	102.398		3dpf_mob4WT_strn3WT_21	98.626
3dpf_mob4WT_strn3HET_1	97.386		3dpf_mob4WT_strn3WT_9	98.761		3dpf_mob4WT_strn3HET_11	77.845		3dpf_mob4WT_strn3HET_16	86.191		3dpf_mob4WT_strn3HET_22	101.379
3dpf_mob4WT_strn3HET_2	97.725		3dpf_mob4WT_strn3HET_7	104.151		3dpf_mob4WT_strn3HET_12	100.828		3dpf_mob4WT_strn3HET_17	90.259		3dpf_mob4WT_strn3HET_23	90.713
3dpf_mob4WT_strn3HET_3	109.981		3dpf_mob4WT_strn3HET_8	87.499		3dpf_mob4WT_strn3HET_13	98.203		3dpf_mob4WT_strn3HET_18	80.607		3dpf_mob4WT_strn3HET_24	107.961
3dpf_mob4WT_strn3HET_4	97.529		3dpf_mob4WT_strn3HET_9	102.1		3dpf_mob4WT_strn3HET_14	103.992		3dpf_mob4WT_strn3HET_19	89.982		3dpf_mob4WT_strn3HET_25	106.861
3dpf_mob4WT_strn3HET_5	109.773		3dpf_mob4WT_strn3HET_10	108.937		3dpf_mob4WT_strn3HET_15	96.659		3dpf_mob4WT_strn3HET_20	105.245		3dpf_mob4WT_strn3HOM_28	70.878
3dpf_mob4WT_strn3HET_6	93.895		3dpf_mob4WT_strn3HOM_9	78.075		3dpf_mob4WT_strn3HOM_15	77.524		3dpf_mob4WT_strn3HET_21	95.084		3dpf_mob4WT_strn3HOM_29	67.073
3dpf_mob4WT_strn3HOM_1	81.097		3dpf_mob4WT_strn3HOM_10	73.512		3dpf_mob4WT_strn3HOM_16	83.145		3dpf_mob4WT_strn3HOM_22	78.436		3dpf_mob4WT_strn3HOM_30	77.573
3dpf_mob4WT_strn3HOM_2	84.589		3dpf_mob4WT_strn3HOM_11	78.489		3dpf_mob4WT_strn3HOM_17	87.102		3dpf_mob4WT_strn3HOM_23	82.704		3dpf_mob4WT_strn3HOM_31	75.882
3dpf_mob4WT_strn3HOM_3	70.625		3dpf_mob4WT_strn3HOM_12	67.587		3dpf_mob4WT_strn3HOM_18	71.363		3dpf_mob4WT_strn3HOM_24	70.404		3dpf_mob4WT_strn3HOM_32	75.315
3dpf_mob4WT_strn3HOM_4	81.784		3dpf_mob4WT_strn3HOM_13	77.242		3dpf_mob4WT_strn3HOM_19	77.063		3dpf_mob4WT_strn3HOM_25	74.264		3dpf_mob4HET_strn3WT_24	106.378
3dpf_mob4WT_strn3HOM_5	78.448		3dpf_mob4WT_strn3HOM_14	66.241		3dpf_mob4WT_strn3HOM_20	73.765		3dpf_mob4WT_strn3HOM_26	77.11		3dpf_mob4HET_strn3WT_25	102.497
3dpf_mob4WT_strn3HOM_6	75.244		3dpf_mob4HET_strn3WT_8	104.107		3dpf_mob4WT_strn3HOM_21	72.848		3dpf_mob4WT_strn3HOM_27	75.127		3dpf_mob4HET_strn3WT_26	104.209
3dpf_mob4WT_strn3HOM_7	82.767		3dpf_mob4HET_strn3WT_9	93.527		3dpf_mob4HET_strn3WT_15	102.507		3dpf_mob4HET_strn3WT_20	102.519		3dpf_mob4HET_strn3WT_27	85.919
3dpf_mob4WT_strn3HOM_8	79.015		3dpf_mob4HET_strn3WT_10	100.782		3dpf_mob4HET_strn3WT_16	100.971		3dpf_mob4HET_strn3WT_21	105.354		3dpf_mob4HET_strn3WT_28	101.372
3dpf_mob4HET_strn3WT_1	96.349		3dpf_mob4HET_strn3WT_11	110.867		3dpf_mob4HET_strn3WT_17	102.825		3dpf_mob4HET_strn3WT_22	102.951		3dpf_mob4HET_strn3HET_49	100.898
3dpf_mob4HET_strn3WT_2	105.536		3dpf_mob4HET_strn3WT_12	90.74		3dpf_mob4HET_strn3WT_18	96.028		3dpf_mob4HET_strn3WT_23	100.044		3dpf_mob4HET_strn3HET_50	103.798
3dpf_mob4HET_strn3WT_3	97.102		3dpf_mob4HET_strn3WT_13	100.09		3dpf_mob4HET_strn3WT_19	100.627		3dpf_mob4HET_strn3HET_37	99.605		3dpf_mob4HET_strn3HET_51	100.692
3dpf_mob4HET_strn3WT_4	104.459		3dpf_mob4HET_strn3WT_14	111.794		3dpf_mob4HET_strn3HET_25	99.526		3dpf_mob4HET_strn3HET_38	99.304		3dpf_mob4HET_strn3HET_52	110.962
3dpf_mob4HET_strn3WT_5	97.283		3dpf_mob4HET_strn3HET_13	110.162		3dpf_mob4HET_strn3HET_26	100.467		3dpf_mob4HET_strn3HET_39	96.863		3dpf_mob4HET_strn3HET_53	90.14
3dpf_mob4HET_strn3HET_1	105.528		3dpf_mob4HET_strn3HET_14	99.884		3dpf_mob4HET_strn3HET_27	104.479		3dpf_mob4HET_strn3HET_40	97.149		3dpf_mob4HET_strn3HET_54	112.956
3dpf_mob4HET_strn3HET_2	105.28		3dpf_mob4HET_strn3HET_15	108.026		3dpf_mob4HET_strn3HET_28	92.859		3dpf_mob4HET_strn3HET_41	104.213		3dpf_mob4HET_strn3HET_55	100.127
3dpf_mob4HET_strn3HET_3	99.346		3dpf_mob4HET_strn3HET_16	110.685		3dpf_mob4HET_strn3HET_29	107.693		3dpf_mob4HET_strn3HET_42	102.83		3dpf_mob4HET_strn3HET_56	75.17
3dpf_mob4HET_strn3HET_4	108.818		3dpf_mob4HET_strn3HET_17	101.894		3dpf_mob4HET_strn3HET_30	97.586		3dpf_mob4HET_strn3HET_43	101.59		3dpf_mob4HET_strn3HET_57	72.075
3dpf_mob4HET_strn3HET_5	107.483		3dpf_mob4HET_strn3HET_18	100.681		3dpf_mob4HET_strn3HET_31	91.48		3dpf_mob4HET_strn3HET_44	98.18		3dpf_mob4HET_strn3HET_58	99.838
3dpf_mob4HET_strn3HET_6	105.619		3dpf_mob4HET_strn3HET_19	83.528		3dpf_mob4HET_strn3HET_32	99.492		3dpf_mob4HET_strn3HET_45	92.247		3dpf_mob4HET_strn3HET_59	99.788
3dpf_mob4HET_strn3HET_7	109.595		3dpf_mob4HET_strn3HET_20	115.059		3dpf_mob4HET_strn3HET_33	102.356		3dpf_mob4HET_strn3HET_46	103.514		3dpf_mob4HET_strn3HET_60	107.371
3dpf_mob4HET_strn3HET_8	103.046		3dpf_mob4HET_strn3HET_21	112.906		3dpf_mob4HET_strn3HET_34	84.595		3dpf_mob4HET_strn3HET_47	94.507		3dpf_mob4HET_strn3HOM_37	80.952
3dpf_mob4HET_strn3HET_9	104.58		3dpf_mob4HET_strn3HET_22	97.934		3dpf_mob4HET_strn3HET_35	102.222		3dpf_mob4HET_strn3HET_48	101.799		3dpf_mob4HET_strn3HOM_38	75.869
3dpf_mob4HET_strn3HET_10	106.372		3dpf_mob4HET_strn3HET_23	97.92		3dpf_mob4HET_strn3HET_36	95.871		3dpf_mob4HET_strn3HOM_27	80.414		3dpf_mob4HET_strn3HOM_39	73.993
3dpf_mob4HET_strn3HET_11	94.082		3dpf_mob4HET_strn3HET_24	109.952		3dpf_mob4HET_strn3HOM_19	76.881		3dpf_mob4HET_strn3HOM_28	76.381		3dpf_mob4HET_strn3HOM_40	75.914
3dpf_mob4HET_strn3HET_12	94.782		3dpf_mob4HET_strn3HOM_9	73.359		3dpf_mob4HET_strn3HOM_20	69.448		3dpf_mob4HET_strn3HOM_29	82.658		3dpf_mob4HET_strn3HOM_41	73.157
3dpf_mob4HET_strn3HOM_1	76		3dpf_mob4HET_strn3HOM_10	80.259		3dpf_mob4HET_strn3HOM_21	74.552		3dpf_mob4HET_strn3HOM_30	76.204		3dpf_mob4HET_strn3HOM_42	53.609
3dpf_mob4HET_strn3HOM_2	77.865		3dpf_mob4HET_strn3HOM_11	75.787		3dpf_mob4HET_strn3HOM_22	78.019		3dpf_mob4HET_strn3HOM_31	75.84		3dpf_mob4HOM_strn3WT_23	68.133
3dpf_mob4HET_strn3HOM_3	68.643		3dpf_mob4HET_strn3HOM_12	76.258		3dpf_mob4HET_strn3HOM_23	76.614		3dpf_mob4HET_strn3HOM_32	81.601		3dpf_mob4HOM_strn3WT_24	41.68
3dpf_mob4HET_strn3HOM_4	83.485		3dpf_mob4HET_strn3HOM_13	76.127		3dpf_mob4HET_strn3HOM_24	77.035		3dpf_mob4HET_strn3HOM_33	68.069		3dpf_mob4HOM_strn3WT_25	63.065
3dpf_mob4HET_strn3HOM_5	73.716		3dpf_mob4HET_strn3HOM_14	66.912		3dpf_mob4HET_strn3HOM_25	78.675		3dpf_mob4HET_strn3HOM_34	74.265		3dpf_mob4HOM_strn3WT_26	47.246
3dpf_mob4HET_strn3HOM_6	89.464		3dpf_mob4HET_strn3HOM_15	68.538		3dpf_mob4HET_strn3HOM_26	78.038		3dpf_mob4HET_strn3HOM_35	75.607		3dpf_mob4HOM_strn3WT_27	55.627
3dpf_mob4HET_strn3HOM_7	83.042		3dpf_mob4HET_strn3HOM_16	77.212		3dpf_mob4HOM_strn3WT_14	41.681		3dpf_mob4HET_strn3HOM_36	78.115		3dpf_mob4HOM_strn3WT_28	44.947
3dpf_mob4HET_strn3HOM_8	77.57		3dpf_mob4HET_strn3HOM_17	74.24		3dpf_mob4HOM_strn3WT_15	61.182		3dpf_mob4HOM_strn3WT_18	61.061		3dpf_mob4HOM_strn3HET_44	44.053
3dpf_mob4HOM_strn3WT_1	50.677		3dpf_mob4HET_strn3HOM_18	74.779		3dpf_mob4HOM_strn3WT_16	65.366		3dpf_mob4HOM_strn3WT_19	52.24		3dpf_mob4HOM_strn3HET_45	66.923
3dpf_mob4HOM_strn3WT_2	65.078		3dpf_mob4HOM_strn3WT_8	57.732		3dpf_mob4HOM_strn3WT_17	50.796		3dpf_mob4HOM_strn3WT_20	49.496		3dpf_mob4HOM_strn3HET_46	58.438
3dpf_mob4HOM_strn3WT_3	60.074		3dpf_mob4HOM_strn3WT_9	47.54		3dpf_mob4HOM_strn3HET_23	47.344		3dpf_mob4HOM_strn3WT_21	57.415		3dpf_mob4HOM_strn3HET_47	40.294
3dpf_mob4HOM_strn3WT_4	52.495		3dpf_mob4HOM_strn3WT_10	62.201		3dpf_mob4HOM_strn3HET_24	46.312		3dpf_mob4HOM_strn3WT_22	45.959		3dpf_mob4HOM_strn3HET_48	64.63
3dpf_mob4HOM_strn3WT_5	59.195		3dpf_mob4HOM_strn3WT_11	64.226		3dpf_mob4HOM_strn3HET_25	43.977		3dpf_mob4HOM_strn3HET_34	48.064		3dpf_mob4HOM_strn3HET_49	47.605
3dpf_mob4HOM_strn3WT_6	62.646		3dpf_mob4HOM_strn3WT_12	63.064		3dpf_mob4HOM_strn3HET_26	61.631		3dpf_mob4HOM_strn3HET_35	65.125		3dpf_mob4HOM_strn3HET_50	48.287
3dpf_mob4HOM_strn3WT_7	46.467		3dpf_mob4HOM_strn3WT_13	34.123		3dpf_mob4HOM_strn3HET_27	68.043		3dpf_mob4HOM_strn3HET_36	60.791		3dpf_mob4HOM_strn3HET_51	47.994
3dpf_mob4HOM_strn3HET_1	49.761		3dpf_mob4HOM_strn3HET_13	60.049		3dpf_mob4HOM_strn3HET_28	61.008		3dpf_mob4HOM_strn3HET_37	62.034		3dpf_mob4HOM_strn3HET_52	60.381
3dpf_mob4HOM_strn3HET_2	62.245		3dpf_mob4HOM_strn3HET_14	44.863		3dpf_mob4HOM_strn3HET_29	43.206		3dpf_mob4HOM_strn3HET_38	63.274		3dpf_mob4HOM_strn3HOM_19	31.014
3dpf_mob4HOM_strn3HET_3	65.201		3dpf_mob4HOM_strn3HET_15	69.788		3dpf_mob4HOM_strn3HET_30	58.685		3dpf_mob4HOM_strn3HET_39	53.365		3dpf_mob4HOM_strn3HOM_20	56.156
3dpf_mob4HOM_strn3HET_4	47.617		3dpf_mob4HOM_strn3HET_16	40.746		3dpf_mob4HOM_strn3HET_31	60.743		3dpf_mob4HOM_strn3HET_40	52.527		3dpf_mob4HOM_strn3HOM_21	40.482
3dpf_mob4HOM_strn3HET_5	45.083		3dpf_mob4HOM_strn3HET_17	63.021		3dpf_mob4HOM_strn3HET_32	59.706		3dpf_mob4HOM_strn3HET_41	65.67		3dpf_mob4HOM_strn3HOM_22	67.248
3dpf_mob4HOM_strn3HET_6	58.105		3dpf_mob4HOM_strn3HET_18	54.046		3dpf_mob4HOM_strn3HET_33	52.505		3dpf_mob4HOM_strn3HET_42	56.968		3dpf_mob4HOM_strn3HOM_23	35.794
3dpf_mob4HOM_strn3HET_7	60.031		3dpf_mob4HOM_strn3HET_19	74.867		3dpf_mob4HOM_strn3HOM_11	44.641		3dpf_mob4HOM_strn3HET_43	65.787
3dpf_mob4HOM_strn3HET_8	59.382		3dpf_mob4HOM_strn3HET_20	45.177		3dpf_mob4HOM_strn3HOM_12	53.314		3dpf_mob4HOM_strn3HOM_15	42.653
3dpf_mob4HOM_strn3HET_9	40.552		3dpf_mob4HOM_strn3HET_21	49.076		3dpf_mob4HOM_strn3HOM_13	49.301		3dpf_mob4HOM_strn3HOM_16	43.764
3dpf_mob4HOM_strn3HET_10	52.726		3dpf_mob4HOM_strn3HET_22	37.29		3dpf_mob4HOM_strn3HOM_14	45.72		3dpf_mob4HOM_strn3HOM_17	45.888
3dpf_mob4HOM_strn3HET_11	45.989		3dpf_mob4HOM_strn3HOM_6	44.516					3dpf_mob4HOM_strn3HOM_18	52.99
3dpf_mob4HOM_strn3HET_12	53.625		3dpf_mob4HOM_strn3HOM_7	51.667
3dpf_mob4HOM_strn3HOM_1	48.937		3dpf_mob4HOM_strn3HOM_8	55.542
3dpf_mob4HOM_strn3HOM_2	51.219		3dpf_mob4HOM_strn3HOM_9	56.225
3dpf_mob4HOM_strn3HOM_3	41.173		3dpf_mob4HOM_strn3HOM_10	39.63
3dpf_mob4HOM_strn3HOM_4	38.295
3dpf_mob4HOM_strn3HOM_5	57.304

## Sheet: S4 Fig
clutch 1	non-transgenic	sibling 1	90.144
		sibling 2	91.247
		sibling 3	93.307
		sibling 4	98.191
		homozygous 1	57.596
		homozygous 2	65.067
		homozygous 3	64.522
		homozygous 4	63.078
	transgenic	sibling 1	105.752
		sibling 2	92.402
		sibling 3	95.392
		sibling 4	96.289
		sibling 5	87.962
		sibling 6	97.668
		sibling 7	103.852
		sibling 8	99.558
		sibling 9	93.843
		sibling 10	104.851
		sibling 11	96.034
		homozygous 1	98.526
		homozygous 2	104.841
		homozygous 3	96.548
		homozygous 4	103.705
clutch 2	non-transgenic	sibling 1	100.122
		sibling 2	91.209
		sibling 3	91.867
		sibling 4	99.29
		homozygous 1	58.876
		homozygous 2	63.573
		homozygous 3	64.057
		homozygous 4	58.511
	transgenic	sibling 1	99.23
		sibling 2	111.595
		sibling 3	106.107
		sibling 4	107.591
		sibling 5	113.221
		sibling 6	97.913
		sibling 7	96.435
		sibling 8	98.26
		sibling 9	90.185
		sibling 10	97.726
		sibling 11	101.823
		homozygous 1	96.252
		homozygous 2	94.934
		homozygous 3	113.9
		homozygous 4	114.467
clutch 3	non-transgenic	sibling 1	98.325
		sibling 2	94.764
		sibling 3	99.034
		sibling 4	91.037
		homozygous 1	68.139
		homozygous 2	59.752
		homozygous 3	61.067
		homozygous 4	58.635
	transgenic	sibling 1	107.253
		sibling 2	94.325
		sibling 3	109.347
		sibling 4	95.103
		sibling 5	88.233
		sibling 6	106.594
		sibling 7	101.687
		sibling 8	89.712
		sibling 9	105.657
		sibling 10	105.114
		sibling 11	104.172
		sibling 12	99.336
		sibling 13	100.506
		sibling 14	101.61
		homozygous 1	109.36
		homozygous 2	104.58
		homozygous 3	95.188
		homozygous 4	104.14
clutch 4	non-transgenic	sibling 1	103.849
		sibling 2	99.517
		sibling 3	98.707
		sibling 4	97.489
		homozygous 1	58.313
		homozygous 2	58.277
		homozygous 3	67.603
		homozygous 4	61.497
	transgenic	sibling 1	100.492
		sibling 2	85.971
		sibling 3	104.631
		sibling 4	112.986
		sibling 5	112.071
		sibling 6	107.777
		sibling 7	105.623
		sibling 8	108.012
		sibling 9	105.372
		sibling 10	102.103
		sibling 11	99.218
		sibling 12	104.376
		homozygous 1	109.36
		homozygous 2	104.58
		homozygous 3	95.188
		homozygous 4	104.14
clutch 5	non-transgenic	sibling 1	101.803
		sibling 2	98.906
		sibling 3	98.806
		sibling 4	89.324
		homozygous 1	63.185
		homozygous 2	65.01
		homozygous 3	63.376
		homozygous 4	65.047
	transgenic	sibling 1	97.646
		sibling 2	103.978
		sibling 3	95.13
		sibling 4	97.898
		sibling 5	114.362
		sibling 6	103.039
		sibling 7	105.186
		sibling 8	101.574
		sibling 9	98.687
		sibling 10	99.967
		homozygous 1	108.57
		homozygous 2	103.518
		homozygous 3	109.885
		homozygous 4	101.458

## Sheet: S6 Fig
		[µm2]
SIB	sibling 1	25242.2
	sibling 2	25361.8
	sibling 3	25029
	sibling 4	25513.6
	sibling 5	24801.8
	sibling 6	24782.3
	sibling 7	24638.7
	sibling 8	24607.5
	sibling 9	25573
	sibling 10	25255.1
	sibling 11	25405.1
	sibling 12	24677.9
HOM	homozygous 1	24215.6
	homozygous 2	23928
	homozygous 3	22771.7
	homozygous 4	24674.2
	homozygous 5	24435.1
	homozygous 6	23552.6
	homozygous 7	23394.4
	homozygous 8	24455.3
	homozygous 9	23275.4
	homozygous 10	23123.8

## Sheet: CSA
		[mm2]
siblings	sibling 1	0.0269
	sibling 2	0.0276
	sibling 3	0.031
	sibling 4	0.0276
	sibling 5	0.0268
mob4-geh	homozygous 1	0.0265
	homozygous 2	0.0274
	homozygous 3	0.0251
	homozygous 4	0.0323
	homozygous 5	0.0295
siblings	sibling 1	0.0266
	sibling 2	0.0266
	sibling 3	0.0289
	sibling 4	0.0269
	sibling 5	0.0269
strn3-9ex	homozygous 1	0.0269
	homozygous 2	0.0279
	homozygous 3	0.0277
	homozygous 4	0.0286
	homozygous 5	0.0274

## Sheet: myofibril diameter
	[µm]
mob4	sibling 1	sibling 2	sibling 3	sibling 4		homozygous 1	homozygous 2	homozygous 3	homozygous 4
	17.3985	15.8758	14.3899	13.7607		7.7803	8.4847	8.746	7.7321
	13.9047	17.3414	10.5031	10.4422		7.1663	10.9246	9.3408	9.2834
	18.4828	14.6021	10.8788	11.7168		8.1376	7.534	9.8036	9.4029
	20.3947	11.908	11.3852	11.0894		6.5638	8.4339	8.0315	7.9976
	14.8718	16.2264	11.9059	12.1382		8.0175	8.9181	7.4073	11.4696
	14.9151	15.4808	13.3845	10.074		7.9555	9.3977	9.1041	8.8942
	13.6325	15.0743	17.0806	10.7682		6.4379	8.8536	10.6988	9.6926
	15.9513	10.4115	14.5223	11.1325		10.8967	11.7356	10.2982	9.1361
	16.8252	12.1537	11.5522	12.9255		9.8676	7.5845	9.9622	5.6798
	18.2411	10.5149	14.7603	15.2878		6.7611	7.187	8.5343	8.6109
strn3	sibling 1	sibling 2	sibling 3	sibling 4		homozygous 1	homozygous 2	homozygous 3	homozygous 4
	16.1124	16.7214	13.6095	17.5893		7.6078	10.0043	11.8995	9.1837
	13.0735	12.4903	13.8154	17.1903		12.2095	9.6094	10.8483	8.3549
	13.0005	13.9116	13.2127	14.8915		10.3212	9.7349	10.1862	10.4463
	12.6396	14.8242	12.0823	13.1929		10.9387	10.7454	12.6557	10.3802
	13.1871	15.3295	13.3776	12.9312		9.1822	11.3839	10.3311	6.8165
	11.5755	13.5195	12.1031	14.2746		11.8489	11.0034	9.2034	8.0104
	11.4296	13.5018	13.0108	16.7071		7.5486	10.9052	9.2285	9.4633
	15.4688	12.3687	13.0225	14.6508		9.5691	11.9355	8.9385	7.1991
	12.8264	12.4852	12.8694	12.9862		8.9733	11.5572	9.2232	9.9098
	14.8411	16.2603	16.4527	13.2844		7.5738	9.2179	11.7146	10.7041
